# Supplementary material for: Is Intraoperative Biopsy Necessary for Gastric Ulcer Perforation? A Systematic Review
Source: J Clin Med. 2026 Jul 13;15(14):5460. doi: 10.3390/jcm15145460 (PMC13412762; doi:10.3390/jcm15145460)
Supplement: Supplementary file 1 [file jcm-15-05460-s001.zip]

Archive with 1 entries (1 files):
- jcm-4394262-supplementary.pdf
